# Supplementary material for: Strongyloides stercoralis genotyping in a human population in southwestern Iran
Source: Parasit Vectors. 2024 Jan 16;17:21. doi: 10.1186/s13071-023-06103-6 (PMC10792921; doi:10.1186/s13071-023-06103-6)
Supplement: Supplementary file 2 — Additional file 2: Estimates of evolutionary divergence between the different cox-1 sequences. [file 13071_2023_6103_MOESM2_ESM.xlsx]

## Sheet: MatrixOutput
Pairwise distance of nucleotide sequences of cox1 haplotypes (837bp)
	A1-P1.adult	A10-P11.adult	A10-P24.adult	A11-P13.adult	A12-P14.adult	A1-P15.larvae	A2-P16.adult	A2-P2.adult	A3-P17.adult	A3-P3.adult	A4-P18.adult	A4-P4.adult	A5-P5.adult	A6-P20.adult	A6-P6.larvae	A7-P21.larvae	A7-P7.adult	A8-P22.larvae	A9-P10.adult	A9-P23.adult	B10-P11.adult	B10-P24.larvae	B11-P13.adult	B12-P14.adult	B1-P1.adult	B1-P15.larvae	B2-P16.adult	B2-P2.adult	B3-P17.adult	B3-P3.adult	B4-P18.adult	B4-P4.larvae	B5-P19.larvae	B5-P5.adult	B6-P20.adult	B7-21.larvae	B7-P7.adult	B8-P22.larvae	B8-P8.larvae	B9-P10.larvae	B9-P23.adult	C10-P11.larvae	C10-P24.larvae	C11-P13.larvae	C12-P14.adult	C1-P1.adult	C1-P15.larvae	C2-P16.adult	C2-P2.adult
A1-P1.adult
A10-P11.adult	0.0354374
A10-P24.adult	0.0322791	0.0243328
A11-P13.adult	0.0306229	0.0258765	0.0227786
A12-P14.adult	0.00147838	0.0338156	0.0306687	0.0290228
A1-P15.larvae	0.00297178	0.038823	0.0356313	0.0339485	0.0044679
A2-P16.adult	0.0322791	0.0243328	0	0.0227786	0.0306687	0.0356313
A2-P2.adult	0	0.0354374	0.0322791	0.0306229	0.00147838	0.00297178	0.0322791
A3-P17.adult	0.0322791	0.0243328	0	0.0227786	0.0306687	0.0356313	0	0.0322791
A3-P3.adult	0.0306687	0.0259147	0.00147838	0.0243545	0.0322791	0.0339998	0.00147838	0.0306687	0.00147838
A4-P18.adult	0.0339485	0.0291446	0.0260147	0.00297178	0.0323276	0.0373277	0.0260147	0.0339485	0.0260147	0.0276108
A4-P4.adult	0	0.0354374	0.0322791	0.0306229	0.00147838	0.00297178	0.0322791	0	0.0322791	0.0306687	0.0339485
A5-P5.adult	0.0322016	0.00296349	0.0211913	0.0227251	0.0305953	0.0355448	0.0211913	0.0322016	0.0211913	0.0227583	0.025953	0.0322016
A6-P20.adult	0.029075	0.0150273	0.0243545	0.0258996	0.0306782	0.0323864	0.0243545	0.029075	0.0243545	0.0227786	0.0291709	0.029075	0.0150273
A6-P6.larvae	0.0306687	0.0259147	0.00147838	0.0212101	0.0290659	0.0339998	0.00147838	0.0306687	0.00147838	0.00296349	0.0244263	0.0306687	0.0227583	0.0259379
A7-P21.larvae	0.00147713	0.0370332	0.0338665	0.0290489	0.00296097	0.00446407	0.0338665	0.00147713	0.0338665	0.0322499	0.032357	0.00147713	0.0337849	0.0306505	0.0322499
A7-P7.adult	0.00147713	0.0338463	0.0306964	0.0290489	0.00296097	0.00446407	0.0306964	0.00147713	0.0306964	0.0290921	0.032357	0.00147713	0.0306229	0.0275041	0.0290921	0.00295845
A8-P22.larvae	0	0.0354374	0.0322791	0.0306229	0.00147838	0.00297178	0.0322791	0	0.0322791	0.0306687	0.0339485	0	0.0322016	0.029075	0.0306687	0.00147713	0.00147713
A9-P10.adult	0.0322791	0.0243328	0	0.0227786	0.0306687	0.0356313	0	0.0322791	0	0.00147838	0.0260147	0.0322791	0.0211913	0.0243545	0.00147838	0.0338665	0.0306964	0.0322791
A9-P23.adult	0	0.0354374	0.0322791	0.0306229	0.00147838	0.00297178	0.0322791	0	0.0322791	0.0306687	0.0339485	0	0.0322016	0.029075	0.0306687	0.00147713	0.00147713	0	0.0322791
B10-P11.adult	0.0354374	0	0.0243328	0.0258765	0.0338156	0.038823	0.0243328	0.0354374	0.0243328	0.0259147	0.0291446	0.0354374	0.00296349	0.0150273	0.0259147	0.0370332	0.0338463	0.0354374	0.0243328	0.0354374
B10-P24.larvae	0.0322791	0.0243328	0	0.0227786	0.0306687	0.0356313	0	0.0322791	0	0.00147838	0.0260147	0.0322791	0.0211913	0.0243545	0.00147838	0.0338665	0.0306964	0.0322791	0	0.0322791	0.0243328
B11-P13.adult	0.0306229	0.0258765	0.0227786	0	0.0290228	0.0339485	0.0227786	0.0306229	0.0227786	0.0243545	0.00297178	0.0306229	0.0227251	0.0258996	0.0212101	0.0290489	0.0290489	0.0306229	0.0227786	0.0306229	0.0258765	0.0227786
B12-P14.adult	0	0.0354374	0.0322791	0.0306229	0.00147838	0.00297178	0.0322791	0	0.0322791	0.0306687	0.0339485	0	0.0322016	0.029075	0.0306687	0.00147713	0.00147713	0	0.0322791	0	0.0354374	0.0322791	0.0306229
B1-P1.adult	0	0.0354374	0.0322791	0.0306229	0.00147838	0.00297178	0.0322791	0	0.0322791	0.0306687	0.0339485	0	0.0322016	0.029075	0.0306687	0.00147713	0.00147713	0	0.0322791	0	0.0354374	0.0322791	0.0306229	0
B1-P15.larvae	0	0.0354374	0.0322791	0.0306229	0.00147838	0.00297178	0.0322791	0	0.0322791	0.0306687	0.0339485	0	0.0322016	0.029075	0.0306687	0.00147713	0.00147713	0	0.0322791	0	0.0354374	0.0322791	0.0306229	0	0
B2-P16.adult	0.0306687	0.0259147	0.00147838	0.0243545	0.0322791	0.0339998	0.00147838	0.0306687	0.00147838	0	0.0276108	0.0306687	0.0227583	0.0227786	0.00296349	0.0322499	0.0290921	0.0306687	0.00147838	0.0306687	0.0259147	0.00147838	0.0243545	0.0306687	0.0306687	0.0306687
B2-P2.adult	0	0.0354374	0.0322791	0.0306229	0.00147838	0.00297178	0.0322791	0	0.0322791	0.0306687	0.0339485	0	0.0322016	0.029075	0.0306687	0.00147713	0.00147713	0	0.0322791	0	0.0354374	0.0322791	0.0306229	0	0	0	0.0306687
B3-P17.adult	0.0322791	0.0243328	0	0.0227786	0.0306687	0.0356313	0	0.0322791	0	0.00147838	0.0260147	0.0322791	0.0211913	0.0243545	0.00147838	0.0338665	0.0306964	0.0322791	0	0.0322791	0.0243328	0	0.0227786	0.0322791	0.0322791	0.0322791	0.00147838	0.0322791
B3-P3.adult	0.0322791	0.0243328	0	0.0227786	0.0306687	0.0356313	0	0.0322791	0	0.00147838	0.0260147	0.0322791	0.0211913	0.0243545	0.00147838	0.0338665	0.0306964	0.0322791	0	0.0322791	0.0243328	0	0.0227786	0.0322791	0.0322791	0.0322791	0.00147838	0.0322791	0
B4-P18.adult	0.0306229	0.0258765	0.0227786	0	0.0290228	0.0339485	0.0227786	0.0306229	0.0227786	0.0243545	0.00297178	0.0306229	0.0227251	0.0258996	0.0212101	0.0290489	0.0290489	0.0306229	0.0227786	0.0306229	0.0258765	0.0227786	0	0.0306229	0.0306229	0.0306229	0.0243545	0.0306229	0.0227786	0.0227786
B4-P4.larvae	0	0.0354374	0.0322791	0.0306229	0.00147838	0.00297178	0.0322791	0	0.0322791	0.0306687	0.0339485	0	0.0322016	0.029075	0.0306687	0.00147713	0.00147713	0	0.0322791	0	0.0354374	0.0322791	0.0306229	0	0	0	0.0306687	0	0.0322791	0.0322791	0.0306229
B5-P19.larvae	0.0323288	0.0243698	0	0.0228132	0.0307158	0.0356866	0	0.0323288	0	0.00148057	0.0260546	0.0323288	0.0212235	0.0243916	0.00148057	0.0339187	0.0307436	0.0323288	0	0.0323288	0.0243698	0	0.0228132	0.0323288	0.0323288	0.0323288	0.00148057	0.0323288	0	0	0.0228132	0.0323288
B5-P5.adult	0.0322016	0.00296349	0.0211913	0.0227251	0.0305953	0.0355448	0.0211913	0.0322016	0.0211913	0.0227583	0.025953	0.0322016	0	0.0150273	0.0227583	0.0337849	0.0306229	0.0322016	0.0211913	0.0322016	0.00296349	0.0211913	0.0227251	0.0322016	0.0322016	0.0322016	0.0227583	0.0322016	0.0211913	0.0211913	0.0227251	0.0322016	0.0212235
B6-P20.adult	0.029075	0.0150273	0.0243545	0.0258996	0.0306782	0.0323864	0.0243545	0.029075	0.0243545	0.0227786	0.0291709	0.029075	0.0150273	0	0.0259379	0.0306505	0.0275041	0.029075	0.0243545	0.029075	0.0150273	0.0243545	0.0258996	0.029075	0.029075	0.029075	0.0227786	0.029075	0.0243545	0.0243545	0.0258996	0.029075	0.0243916	0.0150273
B7-21.larvae	0.00147713	0.0370332	0.0338665	0.0290489	0.00296097	0.00446407	0.0338665	0.00147713	0.0338665	0.0322499	0.032357	0.00147713	0.0337849	0.0306505	0.0322499	0	0.00295845	0.00147713	0.0338665	0.00147713	0.0370332	0.0338665	0.0290489	0.00147713	0.00147713	0.00147713	0.0322499	0.00147713	0.0338665	0.0338665	0.0290489	0.00147713	0.0339187	0.0337849	0.0306505
B7-P7.adult	0.00296097	0.0354697	0.0323084	0.0306505	0.00445158	0.00596577	0.0323084	0.00296097	0.0323084	0.0306964	0.0339794	0.00296097	0.0322307	0.0291012	0.0306964	0.00444777	0.00147838	0.00296097	0.0323084	0.00296097	0.0354697	0.0323084	0.0306505	0.00296097	0.00296097	0.00296097	0.0306964	0.00296097	0.0323084	0.0323084	0.0306505	0.00296097	0.0323582	0.0322307	0.0291012	0.00444777
B8-P22.larvae	0	0.0354374	0.0322791	0.0306229	0.00147838	0.00297178	0.0322791	0	0.0322791	0.0306687	0.0339485	0	0.0322016	0.029075	0.0306687	0.00147713	0.00147713	0	0.0322791	0	0.0354374	0.0322791	0.0306229	0	0	0	0.0306687	0	0.0322791	0.0322791	0.0306229	0	0.0323288	0.0322016	0.029075	0.00147713	0.00296097
B8-P8.larvae	0.0322791	0.0243328	0	0.0227786	0.0306687	0.0356313	0	0.0322791	0	0.00147838	0.0260147	0.0322791	0.0211913	0.0243545	0.00147838	0.0338665	0.0306964	0.0322791	0	0.0322791	0.0243328	0	0.0227786	0.0322791	0.0322791	0.0322791	0.00147838	0.0322791	0	0	0.0227786	0.0322791	0	0.0211913	0.0243545	0.0338665	0.0323084	0.0322791
B9-P10.larvae	0.0322791	0.0243328	0	0.0227786	0.0306687	0.0356313	0	0.0322791	0	0.00147838	0.0260147	0.0322791	0.0211913	0.0243545	0.00147838	0.0338665	0.0306964	0.0322791	0	0.0322791	0.0243328	0	0.0227786	0.0322791	0.0322791	0.0322791	0.00147838	0.0322791	0	0	0.0227786	0.0322791	0	0.0211913	0.0243545	0.0338665	0.0323084	0.0322791	0
B9-P23.adult	0	0.0354374	0.0322791	0.0306229	0.00147838	0.00297178	0.0322791	0	0.0322791	0.0306687	0.0339485	0	0.0322016	0.029075	0.0306687	0.00147713	0.00147713	0	0.0322791	0	0.0354374	0.0322791	0.0306229	0	0	0	0.0306687	0	0.0322791	0.0322791	0.0306229	0	0.0323288	0.0322016	0.029075	0.00147713	0.00296097	0	0.0322791	0.0322791
C10-P11.larvae	0.0354374	0	0.0243328	0.0258765	0.0338156	0.038823	0.0243328	0.0354374	0.0243328	0.0259147	0.0291446	0.0354374	0.00296349	0.0150273	0.0259147	0.0370332	0.0338463	0.0354374	0.0243328	0.0354374	0	0.0243328	0.0258765	0.0354374	0.0354374	0.0354374	0.0259147	0.0354374	0.0243328	0.0243328	0.0258765	0.0354374	0.0243698	0.00296349	0.0150273	0.0370332	0.0354697	0.0354374	0.0243328	0.0243328	0.0354374
C10-P24.larvae	0.0322791	0.0243328	0	0.0227786	0.0306687	0.0356313	0	0.0322791	0	0.00147838	0.0260147	0.0322791	0.0211913	0.0243545	0.00147838	0.0338665	0.0306964	0.0322791	0	0.0322791	0.0243328	0	0.0227786	0.0322791	0.0322791	0.0322791	0.00147838	0.0322791	0	0	0.0227786	0.0322791	0	0.0211913	0.0243545	0.0338665	0.0323084	0.0322791	0	0	0.0322791	0.0243328
C11-P13.larvae	0.0306229	0.0258765	0.0227786	0	0.0290228	0.0339485	0.0227786	0.0306229	0.0227786	0.0243545	0.00297178	0.0306229	0.0227251	0.0258996	0.0212101	0.0290489	0.0290489	0.0306229	0.0227786	0.0306229	0.0258765	0.0227786	0	0.0306229	0.0306229	0.0306229	0.0243545	0.0306229	0.0227786	0.0227786	0	0.0306229	0.0228132	0.0227251	0.0258996	0.0290489	0.0306505	0.0306229	0.0227786	0.0227786	0.0306229	0.0258765	0.0227786
C12-P14.adult	0	0.0354374	0.0322791	0.0306229	0.00147838	0.00297178	0.0322791	0	0.0322791	0.0306687	0.0339485	0	0.0322016	0.029075	0.0306687	0.00147713	0.00147713	0	0.0322791	0	0.0354374	0.0322791	0.0306229	0	0	0	0.0306687	0	0.0322791	0.0322791	0.0306229	0	0.0323288	0.0322016	0.029075	0.00147713	0.00296097	0	0.0322791	0.0322791	0	0.0354374	0.0322791	0.0306229
C1-P1.adult	0	0.0354374	0.0322791	0.0306229	0.00147838	0.00297178	0.0322791	0	0.0322791	0.0306687	0.0339485	0	0.0322016	0.029075	0.0306687	0.00147713	0.00147713	0	0.0322791	0	0.0354374	0.0322791	0.0306229	0	0	0	0.0306687	0	0.0322791	0.0322791	0.0306229	0	0.0323288	0.0322016	0.029075	0.00147713	0.00296097	0	0.0322791	0.0322791	0	0.0354374	0.0322791	0.0306229	0
C1-P15.larvae	0	0.0354374	0.0322791	0.0306229	0.00147838	0.00297178	0.0322791	0	0.0322791	0.0306687	0.0339485	0	0.0322016	0.029075	0.0306687	0.00147713	0.00147713	0	0.0322791	0	0.0354374	0.0322791	0.0306229	0	0	0	0.0306687	0	0.0322791	0.0322791	0.0306229	0	0.0323288	0.0322016	0.029075	0.00147713	0.00296097	0	0.0322791	0.0322791	0	0.0354374	0.0322791	0.0306229	0	0
C2-P16.adult	0.0322791	0.0243328	0	0.0227786	0.0306687	0.0356313	0	0.0322791	0	0.00147838	0.0260147	0.0322791	0.0211913	0.0243545	0.00147838	0.0338665	0.0306964	0.0322791	0	0.0322791	0.0243328	0	0.0227786	0.0322791	0.0322791	0.0322791	0.00147838	0.0322791	0	0	0.0227786	0.0322791	0	0.0211913	0.0243545	0.0338665	0.0323084	0.0322791	0	0	0.0322791	0.0243328	0	0.0227786	0.0322791	0.0322791	0.0322791
C2-P2.adult	0	0.0354374	0.0322791	0.0306229	0.00147838	0.00297178	0.0322791	0	0.0322791	0.0306687	0.0339485	0	0.0322016	0.029075	0.0306687	0.00147713	0.00147713	0	0.0322791	0	0.0354374	0.0322791	0.0306229	0	0	0	0.0306687	0	0.0322791	0.0322791	0.0306229	0	0.0323288	0.0322016	0.029075	0.00147713	0.00296097	0	0.0322791	0.0322791	0	0.0354374	0.0322791	0.0306229	0	0	0	0.0322791
C3-P17.adult	0.0322791	0.0243328	0	0.0227786	0.0306687	0.0356313	0	0.0322791	0	0.00147838	0.0260147	0.0322791	0.0211913	0.0243545	0.00147838	0.0338665	0.0306964	0.0322791	0	0.0322791	0.0243328	0	0.0227786	0.0322791	0.0322791	0.0322791	0.00147838	0.0322791	0	0	0.0227786	0.0322791	0	0.0211913	0.0243545	0.0338665	0.0323084	0.0322791	0	0	0.0322791	0.0243328	0	0.0227786	0.0322791	0.0322791	0.0322791	0	0.0322791
C3-P3.adult	0.0322791	0.0243328	0	0.0227786	0.0306687	0.0356313	0	0.0322791	0	0.00147838	0.0260147	0.0322791	0.0211913	0.0243545	0.00147838	0.0338665	0.0306964	0.0322791	0	0.0322791	0.0243328	0	0.0227786	0.0322791	0.0322791	0.0322791	0.00147838	0.0322791	0	0	0.0227786	0.0322791	0	0.0211913	0.0243545	0.0338665	0.0323084	0.0322791	0	0	0.0322791	0.0243328	0	0.0227786	0.0322791	0.0322791	0.0322791	0	0.0322791
C4-P18.adult	0.0339485	0.0291446	0.0260147	0.00297178	0.0323276	0.0373277	0.0260147	0.0339485	0.0260147	0.0276108	0	0.0339485	0.025953	0.0291709	0.0244263	0.032357	0.032357	0.0339485	0.0260147	0.0339485	0.0291446	0.0260147	0.00297178	0.0339485	0.0339485	0.0339485	0.0276108	0.0339485	0.0260147	0.0260147	0.00297178	0.0339485	0.0260546	0.025953	0.0291709	0.032357	0.0339794	0.0339485	0.0260147	0.0260147	0.0339485	0.0291446	0.0260147	0.00297178	0.0339485	0.0339485	0.0339485	0.0260147	0.0339485
C4-P4.larvae	0	0.0354374	0.0322791	0.0306229	0.00147838	0.00297178	0.0322791	0	0.0322791	0.0306687	0.0339485	0	0.0322016	0.029075	0.0306687	0.00147713	0.00147713	0	0.0322791	0	0.0354374	0.0322791	0.0306229	0	0	0	0.0306687	0	0.0322791	0.0322791	0.0306229	0	0.0323288	0.0322016	0.029075	0.00147713	0.00296097	0	0.0322791	0.0322791	0	0.0354374	0.0322791	0.0306229	0	0	0	0.0322791	0
C5-P19.larvae	0.0322791	0.0243328	0	0.0227786	0.0306687	0.0356313	0	0.0322791	0	0.00147838	0.0260147	0.0322791	0.0211913	0.0243545	0.00147838	0.0338665	0.0306964	0.0322791	0	0.0322791	0.0243328	0	0.0227786	0.0322791	0.0322791	0.0322791	0.00147838	0.0322791	0	0	0.0227786	0.0322791	0	0.0211913	0.0243545	0.0338665	0.0323084	0.0322791	0	0	0.0322791	0.0243328	0	0.0227786	0.0322791	0.0322791	0.0322791	0	0.0322791
C5-P5.adult	0.0322016	0.00296349	0.0211913	0.0227251	0.0305953	0.0355448	0.0211913	0.0322016	0.0211913	0.0227583	0.025953	0.0322016	0	0.0150273	0.0227583	0.0337849	0.0306229	0.0322016	0.0211913	0.0322016	0.00296349	0.0211913	0.0227251	0.0322016	0.0322016	0.0322016	0.0227583	0.0322016	0.0211913	0.0211913	0.0227251	0.0322016	0.0212235	0	0.0150273	0.0337849	0.0322307	0.0322016	0.0211913	0.0211913	0.0322016	0.00296349	0.0211913	0.0227251	0.0322016	0.0322016	0.0322016	0.0211913	0.0322016
C6-P20.adult	0.029075	0.0150273	0.0243545	0.0258996	0.0306782	0.0323864	0.0243545	0.029075	0.0243545	0.0227786	0.0291709	0.029075	0.0150273	0	0.0259379	0.0306505	0.0275041	0.029075	0.0243545	0.029075	0.0150273	0.0243545	0.0258996	0.029075	0.029075	0.029075	0.0227786	0.029075	0.0243545	0.0243545	0.0258996	0.029075	0.0243916	0.0150273	0	0.0306505	0.0291012	0.029075	0.0243545	0.0243545	0.029075	0.0150273	0.0243545	0.0258996	0.029075	0.029075	0.029075	0.0243545	0.029075
C6-P6.larvae	0.0306687	0.0259147	0.00147838	0.0212101	0.0290659	0.0339998	0.00147838	0.0306687	0.00147838	0.00296349	0.0244263	0.0306687	0.0227583	0.0259379	0	0.0322499	0.0290921	0.0306687	0.00147838	0.0306687	0.0259147	0.00147838	0.0212101	0.0306687	0.0306687	0.0306687	0.00296349	0.0306687	0.00147838	0.00147838	0.0212101	0.0306687	0.00148057	0.0227583	0.0259379	0.0322499	0.0306964	0.0306687	0.00147838	0.00147838	0.0306687	0.0259147	0.00147838	0.0212101	0.0306687	0.0306687	0.0306687	0.00147838	0.0306687
C7-P21.larvae	0.00147713	0.0370332	0.0338665	0.0290489	0.00296097	0.00446407	0.0338665	0.00147713	0.0338665	0.0322499	0.032357	0.00147713	0.0337849	0.0306505	0.0322499	0	0.00295845	0.00147713	0.0338665	0.00147713	0.0370332	0.0338665	0.0290489	0.00147713	0.00147713	0.00147713	0.0322499	0.00147713	0.0338665	0.0338665	0.0290489	0.00147713	0.0339187	0.0337849	0.0306505	0	0.00444777	0.00147713	0.0338665	0.0338665	0.00147713	0.0370332	0.0338665	0.0290489	0.00147713	0.00147713	0.00147713	0.0338665	0.00147713
C7-P7.larvae	0.00147713	0.0338463	0.0306964	0.0290489	0.00296097	0.00446407	0.0306964	0.00147713	0.0306964	0.0290921	0.032357	0.00147713	0.0306229	0.0275041	0.0290921	0.00295845	0	0.00147713	0.0306964	0.00147713	0.0338463	0.0306964	0.0290489	0.00147713	0.00147713	0.00147713	0.0290921	0.00147713	0.0306964	0.0306964	0.0290489	0.00147713	0.0307436	0.0306229	0.0275041	0.00295845	0.00147838	0.00147713	0.0306964	0.0306964	0.00147713	0.0338463	0.0306964	0.0290489	0.00147713	0.00147713	0.00147713	0.0306964	0.00147713
C8-P22.larvae	0	0.0354374	0.0322791	0.0306229	0.00147838	0.00297178	0.0322791	0	0.0322791	0.0306687	0.0339485	0	0.0322016	0.029075	0.0306687	0.00147713	0.00147713	0	0.0322791	0	0.0354374	0.0322791	0.0306229	0	0	0	0.0306687	0	0.0322791	0.0322791	0.0306229	0	0.0323288	0.0322016	0.029075	0.00147713	0.00296097	0	0.0322791	0.0322791	0	0.0354374	0.0322791	0.0306229	0	0	0	0.0322791	0
C8-P8.larvae	0.0322791	0.0243328	0	0.0227786	0.0306687	0.0356313	0	0.0322791	0	0.00147838	0.0260147	0.0322791	0.0211913	0.0243545	0.00147838	0.0338665	0.0306964	0.0322791	0	0.0322791	0.0243328	0	0.0227786	0.0322791	0.0322791	0.0322791	0.00147838	0.0322791	0	0	0.0227786	0.0322791	0	0.0211913	0.0243545	0.0338665	0.0323084	0.0322791	0	0	0.0322791	0.0243328	0	0.0227786	0.0322791	0.0322791	0.0322791	0	0.0322791
C9-P23.adult	0	0.0354374	0.0322791	0.0306229	0.00147838	0.00297178	0.0322791	0	0.0322791	0.0306687	0.0339485	0	0.0322016	0.029075	0.0306687	0.00147713	0.00147713	0	0.0322791	0	0.0354374	0.0322791	0.0306229	0	0	0	0.0306687	0	0.0322791	0.0322791	0.0306229	0	0.0323288	0.0322016	0.029075	0.00147713	0.00296097	0	0.0322791	0.0322791	0	0.0354374	0.0322791	0.0306229	0	0	0	0.0322791	0
D10-P11.larvae	0.0354374	0	0.0243328	0.0258765	0.0338156	0.038823	0.0243328	0.0354374	0.0243328	0.0259147	0.0291446	0.0354374	0.00296349	0.0150273	0.0259147	0.0370332	0.0338463	0.0354374	0.0243328	0.0354374	0	0.0243328	0.0258765	0.0354374	0.0354374	0.0354374	0.0259147	0.0354374	0.0243328	0.0243328	0.0258765	0.0354374	0.0243698	0.00296349	0.0150273	0.0370332	0.0354697	0.0354374	0.0243328	0.0243328	0.0354374	0	0.0243328	0.0258765	0.0354374	0.0354374	0.0354374	0.0243328	0.0354374
D10-P24.larvae	0.0322791	0.0243328	0	0.0227786	0.0306687	0.0356313	0	0.0322791	0	0.00147838	0.0260147	0.0322791	0.0211913	0.0243545	0.00147838	0.0338665	0.0306964	0.0322791	0	0.0322791	0.0243328	0	0.0227786	0.0322791	0.0322791	0.0322791	0.00147838	0.0322791	0	0	0.0227786	0.0322791	0	0.0211913	0.0243545	0.0338665	0.0323084	0.0322791	0	0	0.0322791	0.0243328	0	0.0227786	0.0322791	0.0322791	0.0322791	0	0.0322791
D11-P13.larvae	0.0354374	0	0.0243328	0.0258765	0.0338156	0.038823	0.0243328	0.0354374	0.0243328	0.0259147	0.0291446	0.0354374	0.00296349	0.0150273	0.0259147	0.0370332	0.0338463	0.0354374	0.0243328	0.0354374	0	0.0243328	0.0258765	0.0354374	0.0354374	0.0354374	0.0259147	0.0354374	0.0243328	0.0243328	0.0258765	0.0354374	0.0243698	0.00296349	0.0150273	0.0370332	0.0354697	0.0354374	0.0243328	0.0243328	0.0354374	0	0.0243328	0.0258765	0.0354374	0.0354374	0.0354374	0.0243328	0.0354374
D12-P14.adult	0	0.0354374	0.0322791	0.0306229	0.00147838	0.00297178	0.0322791	0	0.0322791	0.0306687	0.0339485	0	0.0322016	0.029075	0.0306687	0.00147713	0.00147713	0	0.0322791	0	0.0354374	0.0322791	0.0306229	0	0	0	0.0306687	0	0.0322791	0.0322791	0.0306229	0	0.0323288	0.0322016	0.029075	0.00147713	0.00296097	0	0.0322791	0.0322791	0	0.0354374	0.0322791	0.0306229	0	0	0	0.0322791	0
D1-P1.adult	0	0.0354374	0.0322791	0.0306229	0.00147838	0.00297178	0.0322791	0	0.0322791	0.0306687	0.0339485	0	0.0322016	0.029075	0.0306687	0.00147713	0.00147713	0	0.0322791	0	0.0354374	0.0322791	0.0306229	0	0	0	0.0306687	0	0.0322791	0.0322791	0.0306229	0	0.0323288	0.0322016	0.029075	0.00147713	0.00296097	0	0.0322791	0.0322791	0	0.0354374	0.0322791	0.0306229	0	0	0	0.0322791	0
D1-P15.larvae	0	0.0354374	0.0322791	0.0306229	0.00147838	0.00297178	0.0322791	0	0.0322791	0.0306687	0.0339485	0	0.0322016	0.029075	0.0306687	0.00147713	0.00147713	0	0.0322791	0	0.0354374	0.0322791	0.0306229	0	0	0	0.0306687	0	0.0322791	0.0322791	0.0306229	0	0.0323288	0.0322016	0.029075	0.00147713	0.00296097	0	0.0322791	0.0322791	0	0.0354374	0.0322791	0.0306229	0	0	0	0.0322791	0
D2-P16.adult	0.0322791	0.0243328	0	0.0227786	0.0306687	0.0356313	0	0.0322791	0	0.00147838	0.0260147	0.0322791	0.0211913	0.0243545	0.00147838	0.0338665	0.0306964	0.0322791	0	0.0322791	0.0243328	0	0.0227786	0.0322791	0.0322791	0.0322791	0.00147838	0.0322791	0	0	0.0227786	0.0322791	0	0.0211913	0.0243545	0.0338665	0.0323084	0.0322791	0	0	0.0322791	0.0243328	0	0.0227786	0.0322791	0.0322791	0.0322791	0	0.0322791
D2-P2.adult	0	0.0354374	0.0322791	0.0306229	0.00147838	0.00297178	0.0322791	0	0.0322791	0.0306687	0.0339485	0	0.0322016	0.029075	0.0306687	0.00147713	0.00147713	0	0.0322791	0	0.0354374	0.0322791	0.0306229	0	0	0	0.0306687	0	0.0322791	0.0322791	0.0306229	0	0.0323288	0.0322016	0.029075	0.00147713	0.00296097	0	0.0322791	0.0322791	0	0.0354374	0.0322791	0.0306229	0	0	0	0.0322791	0
D3-P17.adult	0.0322791	0.0243328	0	0.0227786	0.0306687	0.0356313	0	0.0322791	0	0.00147838	0.0260147	0.0322791	0.0211913	0.0243545	0.00147838	0.0338665	0.0306964	0.0322791	0	0.0322791	0.0243328	0	0.0227786	0.0322791	0.0322791	0.0322791	0.00147838	0.0322791	0	0	0.0227786	0.0322791	0	0.0211913	0.0243545	0.0338665	0.0323084	0.0322791	0	0	0.0322791	0.0243328	0	0.0227786	0.0322791	0.0322791	0.0322791	0	0.0322791
D3-P3.adult	0.0322791	0.0243328	0	0.0227786	0.0306687	0.0356313	0	0.0322791	0	0.00147838	0.0260147	0.0322791	0.0211913	0.0243545	0.00147838	0.0338665	0.0306964	0.0322791	0	0.0322791	0.0243328	0	0.0227786	0.0322791	0.0322791	0.0322791	0.00147838	0.0322791	0	0	0.0227786	0.0322791	0	0.0211913	0.0243545	0.0338665	0.0323084	0.0322791	0	0	0.0322791	0.0243328	0	0.0227786	0.0322791	0.0322791	0.0322791	0	0.0322791
D4-P18.larvae	0.0306229	0.0258765	0.0227786	0	0.0290228	0.0339485	0.0227786	0.0306229	0.0227786	0.0243545	0.00297178	0.0306229	0.0227251	0.0258996	0.0212101	0.0290489	0.0290489	0.0306229	0.0227786	0.0306229	0.0258765	0.0227786	0	0.0306229	0.0306229	0.0306229	0.0243545	0.0306229	0.0227786	0.0227786	0	0.0306229	0.0228132	0.0227251	0.0258996	0.0290489	0.0306505	0.0306229	0.0227786	0.0227786	0.0306229	0.0258765	0.0227786	0	0.0306229	0.0306229	0.0306229	0.0227786	0.0306229
D4-P4.larvae	0	0.0354374	0.0322791	0.0306229	0.00147838	0.00297178	0.0322791	0	0.0322791	0.0306687	0.0339485	0	0.0322016	0.029075	0.0306687	0.00147713	0.00147713	0	0.0322791	0	0.0354374	0.0322791	0.0306229	0	0	0	0.0306687	0	0.0322791	0.0322791	0.0306229	0	0.0323288	0.0322016	0.029075	0.00147713	0.00296097	0	0.0322791	0.0322791	0	0.0354374	0.0322791	0.0306229	0	0	0	0.0322791	0
D5-P19.larvae	0.0322791	0.0243328	0	0.0227786	0.0306687	0.0356313	0	0.0322791	0	0.00147838	0.0260147	0.0322791	0.0211913	0.0243545	0.00147838	0.0338665	0.0306964	0.0322791	0	0.0322791	0.0243328	0	0.0227786	0.0322791	0.0322791	0.0322791	0.00147838	0.0322791	0	0	0.0227786	0.0322791	0	0.0211913	0.0243545	0.0338665	0.0323084	0.0322791	0	0	0.0322791	0.0243328	0	0.0227786	0.0322791	0.0322791	0.0322791	0	0.0322791
D5-P5.adult	0.0322016	0.00296349	0.0211913	0.0227251	0.0305953	0.0355448	0.0211913	0.0322016	0.0211913	0.0227583	0.025953	0.0322016	0	0.0150273	0.0227583	0.0337849	0.0306229	0.0322016	0.0211913	0.0322016	0.00296349	0.0211913	0.0227251	0.0322016	0.0322016	0.0322016	0.0227583	0.0322016	0.0211913	0.0211913	0.0227251	0.0322016	0.0212235	0	0.0150273	0.0337849	0.0322307	0.0322016	0.0211913	0.0211913	0.0322016	0.00296349	0.0211913	0.0227251	0.0322016	0.0322016	0.0322016	0.0211913	0.0322016
D6-P20.adult	0.029075	0.0150273	0.0243545	0.0258996	0.0306782	0.0323864	0.0243545	0.029075	0.0243545	0.0227786	0.0291709	0.029075	0.0150273	0	0.0259379	0.0306505	0.0275041	0.029075	0.0243545	0.029075	0.0150273	0.0243545	0.0258996	0.029075	0.029075	0.029075	0.0227786	0.029075	0.0243545	0.0243545	0.0258996	0.029075	0.0243916	0.0150273	0	0.0306505	0.0291012	0.029075	0.0243545	0.0243545	0.029075	0.0150273	0.0243545	0.0258996	0.029075	0.029075	0.029075	0.0243545	0.029075
D6-P6.larvae	0.0306687	0.0259147	0.00147838	0.0212101	0.0290659	0.0339998	0.00147838	0.0306687	0.00147838	0.00296349	0.0244263	0.0306687	0.0227583	0.0259379	0	0.0322499	0.0290921	0.0306687	0.00147838	0.0306687	0.0259147	0.00147838	0.0212101	0.0306687	0.0306687	0.0306687	0.00296349	0.0306687	0.00147838	0.00147838	0.0212101	0.0306687	0.00148057	0.0227583	0.0259379	0.0322499	0.0306964	0.0306687	0.00147838	0.00147838	0.0306687	0.0259147	0.00147838	0.0212101	0.0306687	0.0306687	0.0306687	0.00147838	0.0306687
D7-P21.larvae	0.00147713	0.0370332	0.0338665	0.0290489	0.00296097	0.00446407	0.0338665	0.00147713	0.0338665	0.0322499	0.032357	0.00147713	0.0337849	0.0306505	0.0322499	0	0.00295845	0.00147713	0.0338665	0.00147713	0.0370332	0.0338665	0.0290489	0.00147713	0.00147713	0.00147713	0.0322499	0.00147713	0.0338665	0.0338665	0.0290489	0.00147713	0.0339187	0.0337849	0.0306505	0	0.00444777	0.00147713	0.0338665	0.0338665	0.00147713	0.0370332	0.0338665	0.0290489	0.00147713	0.00147713	0.00147713	0.0338665	0.00147713
D8-P22.larvae	0	0.0354921	0.0323288	0.0306699	0.00148057	0.0029762	0.0323288	0	0.0323288	0.0307158	0.034001	0	0.0322511	0.0291196	0.0307158	0.00147931	0.00147931	0	0.0323288	0	0.0354921	0.0323288	0.0306699	0	0	0	0.0307158	0	0.0323288	0.0323288	0.0306699	0	0.0323288	0.0322511	0.0291196	0.00147931	0.00296536	0	0.0323288	0.0323288	0	0.0354921	0.0323288	0.0306699	0	0	0	0.0323288	0
D8-P8.larvae	0.0322791	0.0243328	0	0.0227786	0.0306687	0.0356313	0	0.0322791	0	0.00147838	0.0260147	0.0322791	0.0211913	0.0243545	0.00147838	0.0338665	0.0306964	0.0322791	0	0.0322791	0.0243328	0	0.0227786	0.0322791	0.0322791	0.0322791	0.00147838	0.0322791	0	0	0.0227786	0.0322791	0	0.0211913	0.0243545	0.0338665	0.0323084	0.0322791	0	0	0.0322791	0.0243328	0	0.0227786	0.0322791	0.0322791	0.0322791	0	0.0322791
D9-P23.adult	0	0.0354374	0.0322791	0.0306229	0.00147838	0.00297178	0.0322791	0	0.0322791	0.0306687	0.0339485	0	0.0322016	0.029075	0.0306687	0.00147713	0.00147713	0	0.0322791	0	0.0354374	0.0322791	0.0306229	0	0	0	0.0306687	0	0.0322791	0.0322791	0.0306229	0	0.0323288	0.0322016	0.029075	0.00147713	0.00296097	0	0.0322791	0.0322791	0	0.0354374	0.0322791	0.0306229	0	0	0	0.0322791	0
E10-P24.larvae	0.0322791	0.0243328	0	0.0227786	0.0306687	0.0356313	0	0.0322791	0	0.00147838	0.0260147	0.0322791	0.0211913	0.0243545	0.00147838	0.0338665	0.0306964	0.0322791	0	0.0322791	0.0243328	0	0.0227786	0.0322791	0.0322791	0.0322791	0.00147838	0.0322791	0	0	0.0227786	0.0322791	0	0.0211913	0.0243545	0.0338665	0.0323084	0.0322791	0	0	0.0322791	0.0243328	0	0.0227786	0.0322791	0.0322791	0.0322791	0	0.0322791
E11-P13.larvae	0.0354374	0	0.0243328	0.0258765	0.0338156	0.038823	0.0243328	0.0354374	0.0243328	0.0259147	0.0291446	0.0354374	0.00296349	0.0150273	0.0259147	0.0370332	0.0338463	0.0354374	0.0243328	0.0354374	0	0.0243328	0.0258765	0.0354374	0.0354374	0.0354374	0.0259147	0.0354374	0.0243328	0.0243328	0.0258765	0.0354374	0.0243698	0.00296349	0.0150273	0.0370332	0.0354697	0.0354374	0.0243328	0.0243328	0.0354374	0	0.0243328	0.0258765	0.0354374	0.0354374	0.0354374	0.0243328	0.0354374
E1-P1.larvae	0	0.0354374	0.0322791	0.0306229	0.00147838	0.00297178	0.0322791	0	0.0322791	0.0306687	0.0339485	0	0.0322016	0.029075	0.0306687	0.00147713	0.00147713	0	0.0322791	0	0.0354374	0.0322791	0.0306229	0	0	0	0.0306687	0	0.0322791	0.0322791	0.0306229	0	0.0323288	0.0322016	0.029075	0.00147713	0.00296097	0	0.0322791	0.0322791	0	0.0354374	0.0322791	0.0306229	0	0	0	0.0322791	0
E1-P15.larvae	0	0.0354374	0.0322791	0.0306229	0.00147838	0.00297178	0.0322791	0	0.0322791	0.0306687	0.0339485	0	0.0322016	0.029075	0.0306687	0.00147713	0.00147713	0	0.0322791	0	0.0354374	0.0322791	0.0306229	0	0	0	0.0306687	0	0.0322791	0.0322791	0.0306229	0	0.0323288	0.0322016	0.029075	0.00147713	0.00296097	0	0.0322791	0.0322791	0	0.0354374	0.0322791	0.0306229	0	0	0	0.0322791	0
E12-P14.larvae	0	0.0354374	0.0322791	0.0306229	0.00147838	0.00297178	0.0322791	0	0.0322791	0.0306687	0.0339485	0	0.0322016	0.029075	0.0306687	0.00147713	0.00147713	0	0.0322791	0	0.0354374	0.0322791	0.0306229	0	0	0	0.0306687	0	0.0322791	0.0322791	0.0306229	0	0.0323288	0.0322016	0.029075	0.00147713	0.00296097	0	0.0322791	0.0322791	0	0.0354374	0.0322791	0.0306229	0	0	0	0.0322791	0
E2-P16.larvae	0.0322791	0.0243328	0	0.0227786	0.0306687	0.0356313	0	0.0322791	0	0.00147838	0.0260147	0.0322791	0.0211913	0.0243545	0.00147838	0.0338665	0.0306964	0.0322791	0	0.0322791	0.0243328	0	0.0227786	0.0322791	0.0322791	0.0322791	0.00147838	0.0322791	0	0	0.0227786	0.0322791	0	0.0211913	0.0243545	0.0338665	0.0323084	0.0322791	0	0	0.0322791	0.0243328	0	0.0227786	0.0322791	0.0322791	0.0322791	0	0.0322791
E2-P2.larvae	0	0.0354374	0.0322791	0.0306229	0.00147838	0.00297178	0.0322791	0	0.0322791	0.0306687	0.0339485	0	0.0322016	0.029075	0.0306687	0.00147713	0.00147713	0	0.0322791	0	0.0354374	0.0322791	0.0306229	0	0	0	0.0306687	0	0.0322791	0.0322791	0.0306229	0	0.0323288	0.0322016	0.029075	0.00147713	0.00296097	0	0.0322791	0.0322791	0	0.0354374	0.0322791	0.0306229	0	0	0	0.0322791	0
E3-P17.larvae	0.0322791	0.0243328	0	0.0227786	0.0306687	0.0356313	0	0.0322791	0	0.00147838	0.0260147	0.0322791	0.0211913	0.0243545	0.00147838	0.0338665	0.0306964	0.0322791	0	0.0322791	0.0243328	0	0.0227786	0.0322791	0.0322791	0.0322791	0.00147838	0.0322791	0	0	0.0227786	0.0322791	0	0.0211913	0.0243545	0.0338665	0.0323084	0.0322791	0	0	0.0322791	0.0243328	0	0.0227786	0.0322791	0.0322791	0.0322791	0	0.0322791
E3-P3.adult	0.0323288	0.0243698	0	0.0228132	0.0307158	0.0356866	0	0.0323288	0	0.00148057	0.0260546	0.0323288	0.0212235	0.0243916	0.00148057	0.0339187	0.0307436	0.0323288	0	0.0323288	0.0243698	0	0.0228132	0.0323288	0.0323288	0.0323288	0.00148057	0.0323288	0	0	0.0228132	0.0323288	0	0.0212235	0.0243916	0.0339187	0.0323582	0.0323288	0	0	0.0323288	0.0243698	0	0.0228132	0.0323288	0.0323288	0.0323288	0	0.0323288
E4-P18.larvae	0.0322791	0.0275041	0.0243903	0.00148044	0.0306687	0.0356313	0.0243903	0.0322791	0.0243903	0.0259762	0.00447418	0.0322791	0.0243328	0.0275288	0.022812	0.0306964	0.0306964	0.0322791	0.0243903	0.0322791	0.0275041	0.0243903	0.00148044	0.0322791	0.0322791	0.0322791	0.0259762	0.0322791	0.0243903	0.0243903	0.00148044	0.0322791	0.0244276	0.0243328	0.0275288	0.0306964	0.0323084	0.0322791	0.0243903	0.0243903	0.0322791	0.0275041	0.0243903	0.00148044	0.0322791	0.0322791	0.0322791	0.0243903	0.0322791
E4-P4.larvae	0	0.0354374	0.0322791	0.0306229	0.00147838	0.00297178	0.0322791	0	0.0322791	0.0306687	0.0339485	0	0.0322016	0.029075	0.0306687	0.00147713	0.00147713	0	0.0322791	0	0.0354374	0.0322791	0.0306229	0	0	0	0.0306687	0	0.0322791	0.0322791	0.0306229	0	0.0323288	0.0322016	0.029075	0.00147713	0.00296097	0	0.0322791	0.0322791	0	0.0354374	0.0322791	0.0306229	0	0	0	0.0322791	0
E5-P19.larvae	0.0322791	0.0243328	0	0.0227786	0.0306687	0.0356313	0	0.0322791	0	0.00147838	0.0260147	0.0322791	0.0211913	0.0243545	0.00147838	0.0338665	0.0306964	0.0322791	0	0.0322791	0.0243328	0	0.0227786	0.0322791	0.0322791	0.0322791	0.00147838	0.0322791	0	0	0.0227786	0.0322791	0	0.0211913	0.0243545	0.0338665	0.0323084	0.0322791	0	0	0.0322791	0.0243328	0	0.0227786	0.0322791	0.0322791	0.0322791	0	0.0322791
E5-P5.larvae	0.0322016	0.00296349	0.0211913	0.0227251	0.0305953	0.0355448	0.0211913	0.0322016	0.0211913	0.0227583	0.025953	0.0322016	0	0.0150273	0.0227583	0.0337849	0.0306229	0.0322016	0.0211913	0.0322016	0.00296349	0.0211913	0.0227251	0.0322016	0.0322016	0.0322016	0.0227583	0.0322016	0.0211913	0.0211913	0.0227251	0.0322016	0.0212235	0	0.0150273	0.0337849	0.0322307	0.0322016	0.0211913	0.0211913	0.0322016	0.00296349	0.0211913	0.0227251	0.0322016	0.0322016	0.0322016	0.0211913	0.0322016
E7-P21.larvae	0.00147713	0.0370332	0.0338665	0.0290489	0.00296097	0.00446407	0.0338665	0.00147713	0.0338665	0.0322499	0.032357	0.00147713	0.0337849	0.0306505	0.0322499	0	0.00295845	0.00147713	0.0338665	0.00147713	0.0370332	0.0338665	0.0290489	0.00147713	0.00147713	0.00147713	0.0322499	0.00147713	0.0338665	0.0338665	0.0290489	0.00147713	0.0339187	0.0337849	0.0306505	0	0.00444777	0.00147713	0.0338665	0.0338665	0.00147713	0.0370332	0.0338665	0.0290489	0.00147713	0.00147713	0.00147713	0.0338665	0.00147713
E7-P7.larvae	0.00147713	0.0338463	0.0306964	0.0290489	0.00296097	0.00446407	0.0306964	0.00147713	0.0306964	0.0290921	0.032357	0.00147713	0.0306229	0.0275041	0.0290921	0.00295845	0	0.00147713	0.0306964	0.00147713	0.0338463	0.0306964	0.0290489	0.00147713	0.00147713	0.00147713	0.0290921	0.00147713	0.0306964	0.0306964	0.0290489	0.00147713	0.0307436	0.0306229	0.0275041	0.00295845	0.00147838	0.00147713	0.0306964	0.0306964	0.00147713	0.0338463	0.0306964	0.0290489	0.00147713	0.00147713	0.00147713	0.0306964	0.00147713
E9-P23.larvae	0	0.0354374	0.0322791	0.0306229	0.00147838	0.00297178	0.0322791	0	0.0322791	0.0306687	0.0339485	0	0.0322016	0.029075	0.0306687	0.00147713	0.00147713	0	0.0322791	0	0.0354374	0.0322791	0.0306229	0	0	0	0.0306687	0	0.0322791	0.0322791	0.0306229	0	0.0323288	0.0322016	0.029075	0.00147713	0.00296097	0	0.0322791	0.0322791	0	0.0354374	0.0322791	0.0306229	0	0	0	0.0322791	0
F10-P11.larvae	0.0354374	0	0.0243328	0.0258765	0.0338156	0.038823	0.0243328	0.0354374	0.0243328	0.0259147	0.0291446	0.0354374	0.00296349	0.0150273	0.0259147	0.0370332	0.0338463	0.0354374	0.0243328	0.0354374	0	0.0243328	0.0258765	0.0354374	0.0354374	0.0354374	0.0259147	0.0354374	0.0243328	0.0243328	0.0258765	0.0354374	0.0243698	0.00296349	0.0150273	0.0370332	0.0354697	0.0354374	0.0243328	0.0243328	0.0354374	0	0.0243328	0.0258765	0.0354374	0.0354374	0.0354374	0.0243328	0.0354374
F10-P24.larvae	0.0322791	0.0243328	0	0.0227786	0.0306687	0.0356313	0	0.0322791	0	0.00147838	0.0260147	0.0322791	0.0211913	0.0243545	0.00147838	0.0338665	0.0306964	0.0322791	0	0.0322791	0.0243328	0	0.0227786	0.0322791	0.0322791	0.0322791	0.00147838	0.0322791	0	0	0.0227786	0.0322791	0	0.0211913	0.0243545	0.0338665	0.0323084	0.0322791	0	0	0.0322791	0.0243328	0	0.0227786	0.0322791	0.0322791	0.0322791	0	0.0322791
F11-P13.larvae	0.0306229	0.0258765	0.0227786	0	0.0290228	0.0339485	0.0227786	0.0306229	0.0227786	0.0243545	0.00297178	0.0306229	0.0227251	0.0258996	0.0212101	0.0290489	0.0290489	0.0306229	0.0227786	0.0306229	0.0258765	0.0227786	0	0.0306229	0.0306229	0.0306229	0.0243545	0.0306229	0.0227786	0.0227786	0	0.0306229	0.0228132	0.0227251	0.0258996	0.0290489	0.0306505	0.0306229	0.0227786	0.0227786	0.0306229	0.0258765	0.0227786	0	0.0306229	0.0306229	0.0306229	0.0227786	0.0306229
F1-P1.larvae	0	0.0354374	0.0322791	0.0306229	0.00147838	0.00297178	0.0322791	0	0.0322791	0.0306687	0.0339485	0	0.0322016	0.029075	0.0306687	0.00147713	0.00147713	0	0.0322791	0	0.0354374	0.0322791	0.0306229	0	0	0	0.0306687	0	0.0322791	0.0322791	0.0306229	0	0.0323288	0.0322016	0.029075	0.00147713	0.00296097	0	0.0322791	0.0322791	0	0.0354374	0.0322791	0.0306229	0	0	0	0.0322791	0
F1-P15.larvae	0.00297178	0.038823	0.0356313	0.0339485	0.0044679	0.00598779	0.0356313	0.00297178	0.0356313	0.0339998	0.0306229	0.00297178	0.0355448	0.0323864	0.0339998	0.00446407	0.00446407	0.00297178	0.0356313	0.00297178	0.038823	0.0356313	0.0339485	0.00297178	0.00297178	0.00297178	0.0339998	0.00297178	0.0356313	0.0356313	0.0339485	0.00297178	0.0356866	0.0355448	0.0323864	0.00446407	0.00596577	0.00297178	0.0356313	0.0356313	0.00297178	0.038823	0.0356313	0.0339485	0.00297178	0.00297178	0.00297178	0.0356313	0.00297178
F2-P16.larvae	0.0322791	0.0243328	0	0.0227786	0.0306687	0.0356313	0	0.0322791	0	0.00147838	0.0260147	0.0322791	0.0211913	0.0243545	0.00147838	0.0338665	0.0306964	0.0322791	0	0.0322791	0.0243328	0	0.0227786	0.0322791	0.0322791	0.0322791	0.00147838	0.0322791	0	0	0.0227786	0.0322791	0	0.0211913	0.0243545	0.0338665	0.0323084	0.0322791	0	0	0.0322791	0.0243328	0	0.0227786	0.0322791	0.0322791	0.0322791	0	0.0322791
F2-P2.larvae	0	0.0354374	0.0322791	0.0306229	0.00147838	0.00297178	0.0322791	0	0.0322791	0.0306687	0.0339485	0	0.0322016	0.029075	0.0306687	0.00147713	0.00147713	0	0.0322791	0	0.0354374	0.0322791	0.0306229	0	0	0	0.0306687	0	0.0322791	0.0322791	0.0306229	0	0.0323288	0.0322016	0.029075	0.00147713	0.00296097	0	0.0322791	0.0322791	0	0.0354374	0.0322791	0.0306229	0	0	0	0.0322791	0
F3-P17.larvae	0.0322791	0.0243328	0	0.0227786	0.0306687	0.0356313	0	0.0322791	0	0.00147838	0.0260147	0.0322791	0.0211913	0.0243545	0.00147838	0.0338665	0.0306964	0.0322791	0	0.0322791	0.0243328	0	0.0227786	0.0322791	0.0322791	0.0322791	0.00147838	0.0322791	0	0	0.0227786	0.0322791	0	0.0211913	0.0243545	0.0338665	0.0323084	0.0322791	0	0	0.0322791	0.0243328	0	0.0227786	0.0322791	0.0322791	0.0322791	0	0.0322791
F3-P3.larvae	0.0323288	0.0243698	0	0.0228132	0.0307158	0.0356866	0	0.0323288	0	0.00148057	0.0244276	0.0323288	0.0212235	0.0243916	0.00148057	0.0339187	0.0307436	0.0323288	0	0.0323288	0.0243698	0	0.0228132	0.0323288	0.0323288	0.0323288	0.00148057	0.0323288	0	0	0.0228132	0.0323288	0	0.0212235	0.0243916	0.0339187	0.0323582	0.0323288	0	0	0.0323288	0.0243698	0	0.0228132	0.0323288	0.0323288	0.0323288	0	0.0323288
F4-P18.larvae	0.0306229	0.0258765	0.0227786	0	0.0290228	0.0339485	0.0227786	0.0306229	0.0227786	0.0243545	0.00297178	0.0306229	0.0227251	0.0258996	0.0212101	0.0290489	0.0290489	0.0306229	0.0227786	0.0306229	0.0258765	0.0227786	0	0.0306229	0.0306229	0.0306229	0.0243545	0.0306229	0.0227786	0.0227786	0	0.0306229	0.0228132	0.0227251	0.0258996	0.0290489	0.0306505	0.0306229	0.0227786	0.0227786	0.0306229	0.0258765	0.0227786	0	0.0306229	0.0306229	0.0306229	0.0227786	0.0306229
F4-P4.larvae	0	0.0354374	0.0322791	0.0306229	0.00147838	0.00297178	0.0322791	0	0.0322791	0.0306687	0.0339485	0	0.0322016	0.029075	0.0306687	0.00147713	0.00147713	0	0.0322791	0	0.0354374	0.0322791	0.0306229	0	0	0	0.0306687	0	0.0322791	0.0322791	0.0306229	0	0.0323288	0.0322016	0.029075	0.00147713	0.00296097	0	0.0322791	0.0322791	0	0.0354374	0.0322791	0.0306229	0	0	0	0.0322791	0
F5-P19.larvae	0.0322791	0.0243328	0	0.0227786	0.0306687	0.0356313	0	0.0322791	0	0.00147838	0.0260147	0.0322791	0.0211913	0.0243545	0.00147838	0.0338665	0.0306964	0.0322791	0	0.0322791	0.0243328	0	0.0227786	0.0322791	0.0322791	0.0322791	0.00147838	0.0322791	0	0	0.0227786	0.0322791	0	0.0211913	0.0243545	0.0338665	0.0323084	0.0322791	0	0	0.0322791	0.0243328	0	0.0227786	0.0322791	0.0322791	0.0322791	0	0.0322791
F5-P5.larvae	0.0322016	0.00296349	0.0211913	0.0227251	0.0305953	0.0355448	0.0211913	0.0322016	0.0211913	0.0227583	0.025953	0.0322016	0	0.0150273	0.0227583	0.0337849	0.0306229	0.0322016	0.0211913	0.0322016	0.00296349	0.0211913	0.0227251	0.0322016	0.0322016	0.0322016	0.0227583	0.0322016	0.0211913	0.0211913	0.0227251	0.0322016	0.0212235	0	0.0150273	0.0337849	0.0322307	0.0322016	0.0211913	0.0211913	0.0322016	0.00296349	0.0211913	0.0227251	0.0322016	0.0322016	0.0322016	0.0211913	0.0322016
F7-P21.larvae	0.00147713	0.0370332	0.0338665	0.0290489	0.00296097	0.00446407	0.0338665	0.00147713	0.0338665	0.0322499	0.032357	0.00147713	0.0337849	0.0306505	0.0322499	0	0.00295845	0.00147713	0.0338665	0.00147713	0.0370332	0.0338665	0.0290489	0.00147713	0.00147713	0.00147713	0.0322499	0.00147713	0.0338665	0.0338665	0.0290489	0.00147713	0.0339187	0.0337849	0.0306505	0	0.00444777	0.00147713	0.0338665	0.0338665	0.00147713	0.0370332	0.0338665	0.0290489	0.00147713	0.00147713	0.00147713	0.0338665	0.00147713
F7-P7.larvae	0.00147713	0.0338463	0.0306964	0.0290489	0.00296097	0.00446407	0.0306964	0.00147713	0.0306964	0.0290921	0.032357	0.00147713	0.0306229	0.0275041	0.0290921	0.00295845	0	0.00147713	0.0306964	0.00147713	0.0338463	0.0306964	0.0290489	0.00147713	0.00147713	0.00147713	0.0290921	0.00147713	0.0306964	0.0306964	0.0290489	0.00147713	0.0307436	0.0306229	0.0275041	0.00295845	0.00147838	0.00147713	0.0306964	0.0306964	0.00147713	0.0338463	0.0306964	0.0290489	0.00147713	0.00147713	0.00147713	0.0306964	0.00147713
F8-P22.larvae	0	0.0354921	0.0323288	0.0306699	0.00148057	0.0029762	0.0323288	0	0.0323288	0.0307158	0.034001	0	0.0322511	0.0291196	0.0307158	0.00147931	0.00147931	0	0.0323288	0	0.0354921	0.0323288	0.0306699	0	0	0	0.0307158	0	0.0323288	0.0323288	0.0306699	0	0.0323288	0.0322511	0.0291196	0.00147931	0.00296536	0	0.0323288	0.0323288	0	0.0354921	0.0323288	0.0306699	0	0	0	0.0323288	0
F9-P23.larvae	0	0.0354374	0.0322791	0.0306229	0.00147838	0.00297178	0.0322791	0	0.0322791	0.0306687	0.0339485	0	0.0322016	0.029075	0.0306687	0.00147713	0.00147713	0	0.0322791	0	0.0354374	0.0322791	0.0306229	0	0	0	0.0306687	0	0.0322791	0.0322791	0.0306229	0	0.0323288	0.0322016	0.029075	0.00147713	0.00296097	0	0.0322791	0.0322791	0	0.0354374	0.0322791	0.0306229	0	0	0	0.0322791	0
G10-P11.larvae	0.0354374	0	0.0243328	0.0258765	0.0338156	0.038823	0.0243328	0.0354374	0.0243328	0.0259147	0.0291446	0.0354374	0.00296349	0.0150273	0.0259147	0.0370332	0.0338463	0.0354374	0.0243328	0.0354374	0	0.0243328	0.0258765	0.0354374	0.0354374	0.0354374	0.0259147	0.0354374	0.0243328	0.0243328	0.0258765	0.0354374	0.0243698	0.00296349	0.0150273	0.0370332	0.0354697	0.0354374	0.0243328	0.0243328	0.0354374	0	0.0243328	0.0258765	0.0354374	0.0354374	0.0354374	0.0243328	0.0354374
G10-P24.larvae	0.0322791	0.0243328	0	0.0227786	0.0306687	0.0356313	0	0.0322791	0	0.00147838	0.0260147	0.0322791	0.0211913	0.0243545	0.00147838	0.0338665	0.0306964	0.0322791	0	0.0322791	0.0243328	0	0.0227786	0.0322791	0.0322791	0.0322791	0.00147838	0.0322791	0	0	0.0227786	0.0322791	0	0.0211913	0.0243545	0.0338665	0.0323084	0.0322791	0	0	0.0322791	0.0243328	0	0.0227786	0.0322791	0.0322791	0.0322791	0	0.0322791
G11-P13.larvae	0.0354374	0	0.0243328	0.0258765	0.0338156	0.038823	0.0243328	0.0354374	0.0243328	0.0259147	0.0291446	0.0354374	0.00296349	0.0150273	0.0259147	0.0370332	0.0338463	0.0354374	0.0243328	0.0354374	0	0.0243328	0.0258765	0.0354374	0.0354374	0.0354374	0.0259147	0.0354374	0.0243328	0.0243328	0.0258765	0.0354374	0.0243698	0.00296349	0.0150273	0.0370332	0.0354697	0.0354374	0.0243328	0.0243328	0.0354374	0	0.0243328	0.0258765	0.0354374	0.0354374	0.0354374	0.0243328	0.0354374
G12-P14.larvae	0	0.0354374	0.0322791	0.0306229	0.00147838	0.00297178	0.0322791	0	0.0322791	0.0306687	0.0339485	0	0.0322016	0.029075	0.0306687	0.00147713	0.00147713	0	0.0322791	0	0.0354374	0.0322791	0.0306229	0	0	0	0.0306687	0	0.0322791	0.0322791	0.0306229	0	0.0323288	0.0322016	0.029075	0.00147713	0.00296097	0	0.0322791	0.0322791	0	0.0354374	0.0322791	0.0306229	0	0	0	0.0322791	0
G1-P1.larvae	0	0.0354374	0.0322791	0.0306229	0.00147838	0.00297178	0.0322791	0	0.0322791	0.0306687	0.0339485	0	0.0322016	0.029075	0.0306687	0.00147713	0.00147713	0	0.0322791	0	0.0354374	0.0322791	0.0306229	0	0	0	0.0306687	0	0.0322791	0.0322791	0.0306229	0	0.0323288	0.0322016	0.029075	0.00147713	0.00296097	0	0.0322791	0.0322791	0	0.0354374	0.0322791	0.0306229	0	0	0	0.0322791	0
G1-P15.larvae	0	0.0354374	0.0322791	0.0306229	0.00147838	0.00297178	0.0322791	0	0.0322791	0.0306687	0.0339485	0	0.0322016	0.029075	0.0306687	0.00147713	0.00147713	0	0.0322791	0	0.0354374	0.0322791	0.0306229	0	0	0	0.0306687	0	0.0322791	0.0322791	0.0306229	0	0.0323288	0.0322016	0.029075	0.00147713	0.00296097	0	0.0322791	0.0322791	0	0.0354374	0.0322791	0.0306229	0	0	0	0.0322791	0
G2-P16.larvae	0.0322791	0.0243328	0	0.0227786	0.0306687	0.0356313	0	0.0322791	0	0.00147838	0.0260147	0.0322791	0.0211913	0.0243545	0.00147838	0.0338665	0.0306964	0.0322791	0	0.0322791	0.0243328	0	0.0227786	0.0322791	0.0322791	0.0322791	0.00147838	0.0322791	0	0	0.0227786	0.0322791	0	0.0211913	0.0243545	0.0338665	0.0323084	0.0322791	0	0	0.0322791	0.0243328	0	0.0227786	0.0322791	0.0322791	0.0322791	0	0.0322791
G2-P2.larvae	0	0.0354374	0.0322791	0.0306229	0.00147838	0.00297178	0.0322791	0	0.0322791	0.0306687	0.0339485	0	0.0322016	0.029075	0.0306687	0.00147713	0.00147713	0	0.0322791	0	0.0354374	0.0322791	0.0306229	0	0	0	0.0306687	0	0.0322791	0.0322791	0.0306229	0	0.0323288	0.0322016	0.029075	0.00147713	0.00296097	0	0.0322791	0.0322791	0	0.0354374	0.0322791	0.0306229	0	0	0	0.0322791	0
G3-P3.larvae	0.0322791	0.0243328	0	0.0227786	0.0306687	0.0356313	0	0.0322791	0	0.00147838	0.0260147	0.0322791	0.0211913	0.0243545	0.00147838	0.0338665	0.0306964	0.0322791	0	0.0322791	0.0243328	0	0.0227786	0.0322791	0.0322791	0.0322791	0.00147838	0.0322791	0	0	0.0227786	0.0322791	0	0.0211913	0.0243545	0.0338665	0.0323084	0.0322791	0	0	0.0322791	0.0243328	0	0.0227786	0.0322791	0.0322791	0.0322791	0	0.0322791
G4-P18.larvae	0.0306229	0.0258765	0.0227786	0	0.0290228	0.0339485	0.0227786	0.0306229	0.0227786	0.0243545	0.00297178	0.0306229	0.0227251	0.0258996	0.0212101	0.0290489	0.0290489	0.0306229	0.0227786	0.0306229	0.0258765	0.0227786	0	0.0306229	0.0306229	0.0306229	0.0243545	0.0306229	0.0227786	0.0227786	0	0.0306229	0.0228132	0.0227251	0.0258996	0.0290489	0.0306505	0.0306229	0.0227786	0.0227786	0.0306229	0.0258765	0.0227786	0	0.0306229	0.0306229	0.0306229	0.0227786	0.0306229
G5-P19.larvae	0.0322791	0.0243328	0	0.0227786	0.0306687	0.0356313	0	0.0322791	0	0.00147838	0.0260147	0.0322791	0.0211913	0.0243545	0.00147838	0.0338665	0.0306964	0.0322791	0	0.0322791	0.0243328	0	0.0227786	0.0322791	0.0322791	0.0322791	0.00147838	0.0322791	0	0	0.0227786	0.0322791	0	0.0211913	0.0243545	0.0338665	0.0323084	0.0322791	0	0	0.0322791	0.0243328	0	0.0227786	0.0322791	0.0322791	0.0322791	0	0.0322791
G5-P5.larvae	0.0322016	0.00296349	0.0211913	0.0227251	0.0305953	0.0355448	0.0211913	0.0322016	0.0211913	0.0227583	0.025953	0.0322016	0	0.0150273	0.0227583	0.0337849	0.0306229	0.0322016	0.0211913	0.0322016	0.00296349	0.0211913	0.0227251	0.0322016	0.0322016	0.0322016	0.0227583	0.0322016	0.0211913	0.0211913	0.0227251	0.0322016	0.0212235	0	0.0150273	0.0337849	0.0322307	0.0322016	0.0211913	0.0211913	0.0322016	0.00296349	0.0211913	0.0227251	0.0322016	0.0322016	0.0322016	0.0211913	0.0322016
G7-P21.larvae	0.00147713	0.0370332	0.0338665	0.0290489	0.00296097	0.00446407	0.0338665	0.00147713	0.0338665	0.0322499	0.032357	0.00147713	0.0337849	0.0306505	0.0322499	0	0.00295845	0.00147713	0.0338665	0.00147713	0.0370332	0.0338665	0.0290489	0.00147713	0.00147713	0.00147713	0.0322499	0.00147713	0.0338665	0.0338665	0.0290489	0.00147713	0.0339187	0.0337849	0.0306505	0	0.00444777	0.00147713	0.0338665	0.0338665	0.00147713	0.0370332	0.0338665	0.0290489	0.00147713	0.00147713	0.00147713	0.0338665	0.00147713
G8-P22.larvae	0	0.0354374	0.0322791	0.0306229	0.00147838	0.00297178	0.0322791	0	0.0322791	0.0306687	0.0339485	0	0.0322016	0.029075	0.0306687	0.00147713	0.00147713	0	0.0322791	0	0.0354374	0.0322791	0.0306229	0	0	0	0.0306687	0	0.0322791	0.0322791	0.0306229	0	0.0323288	0.0322016	0.029075	0.00147713	0.00296097	0	0.0322791	0.0322791	0	0.0354374	0.0322791	0.0306229	0	0	0	0.0322791	0
G9-P23.larvae	0	0.0354374	0.0322791	0.0306229	0.00147838	0.00297178	0.0322791	0	0.0322791	0.0306687	0.0339485	0	0.0322016	0.029075	0.0306687	0.00147713	0.00147713	0	0.0322791	0	0.0354374	0.0322791	0.0306229	0	0	0	0.0306687	0	0.0322791	0.0322791	0.0306229	0	0.0323288	0.0322016	0.029075	0.00147713	0.00296097	0	0.0322791	0.0322791	0	0.0354374	0.0322791	0.0306229	0	0	0	0.0322791	0
[truncated: 80 more columns]

## Sheet: Caption
Additional file 2. Estimates of Evolutionary Divergence between Sequences
The number of base substitutions per site from between sequences are shown. Analyses were conducted using the Maximum Composite Likelihood model [1]. This analysis involved 130 nucleotide sequences. Codon positions included were 1st+2nd+3rd+Noncoding. All ambiguous positions were removed for each sequence pair (pairwise deletion option). There were a total of 678 positions in the final dataset. E…
1. Tamura K., Nei M., and Kumar S. (2004). Prospects for inferring very large phylogenies by using the neighbor-joining method. Proceedings of the National Academy of Sciences (USA) 101:11030-11035.
2. Tamura K., Stecher G., and Kumar S. (2021). MEGA 11: Molecular Evolutionary Genetics Analysis Version 11. Molecular Biology and Evolution https://doi.org/10.1093/molbev/msab120.
Disclaimer: Although utmost care has been taken to ensure the correctness of the caption, the caption text is provided "as is" without any warranty of any kind. Authors advise the user to carefully check the caption prior to its use for any purpose and report any errors or problems to the authors immediately (www.megasoftware.net). In no event shall the authors and their employers be liable for a…
