# Supplementary material for: Strongyloides stercoralis genotyping in a human population in southwestern Iran
Source: Parasit Vectors. 2024 Jan 16;17:21. doi: 10.1186/s13071-023-06103-6 (PMC10792921; doi:10.1186/s13071-023-06103-6)
Supplement: Supplementary file 3 — Additional file 3: Sortable Excel table with all available information for each worm. For nomenclature see legends to Table 2. [file 13071_2023_6103_MOESM3_ESM.xlsx]

## Sheet: Sheet1
Worm (code)	Patient number	Patient location	cox-1 haplotype (accession number)	cox-1 cluster	SSU HVR I haplotype	SSU HVR IV haplotype	Name of whole genome sequence
A1-P1.adult (het)	1	Khoramshahr	LC772965	1 (Iran spec.)	het I and II	A	Worm 1
B1-P1.adult (het)	1	Khoramshahr	LC772965	1 (Iran spec.)	het I and II	A	Worm 2
C1-P1.adult (I or het)	1	Khoramshahr	LC772965	1 (Iran spec.)	I or het I and II	A	Worm 3
D1-P1.adult (het)	1	Khoramshahr	LC772965	1 (Iran spec.)	het I and II
E1-P1.larva	1	Khoramshahr	LC772965	1 (Iran spec.)
F1-P1.larva (het)	1	Khoramshahr	LC772965	1 (Iran spec.)	het I and II
G1-P1. larva	1	Khoramshahr	LC772965	1 (Iran spec.)		A
A2-P2.adult (het)	2	Abadan	LC772965	1 (Iran spec.)	het I and II	A	Worm 4
B2-P2.adult (het)	2	Abadan	LC772965	1 (Iran spec.)	het I and II	A	Worm 5
C2-P2.adult (het)	2	Abadan	LC772965	1 (Iran spec.)	het I and II	A	Worm 6
D2-P2.adult (het)	2	Abadan	LC772965	1 (Iran spec.)	het I and II
E2-P2.larva (het)	2	Abadan	LC772965	1 (Iran spec.)	het I and II
F2-P2.larva (het)	2	Abadan	LC772965	1 (Iran spec.)	het I and II
G2-P2. larva (het)	2	Abadan	LC772965	1 (Iran spec.)	het I and II
A4-P4.adult (II)	4	Abadan	LC772965	1 (Iran spec.)	II
B4-P4.larva (II)	4	Abadan	LC772965	1 (Iran spec.)	II
C4-P4.larva (II)	4	Abadan	LC772965	1 (Iran spec.)	II
D4-P4.larva (II)	4	Abadan	LC772965	1 (Iran spec.)	II
E4-P4.larva (II)	4	Abadan	LC772965	1 (Iran spec.)	II
F4-P4.larva (II)	4	Abadan	LC772965	1 (Iran spec.)	II
B12-P14.adult (II)	14	Abadan	LC772965	1 (Iran spec.)	II	A	Worm 31
C12-P14.adult (II)	14	Abadan	LC772965	1 (Iran spec.)	II	A	Worm32
D12-P14.adult (II)	14	Abadan	LC772965	1 (Iran spec.)	II
E12-P14.larva (II)	14	Abadan	LC772965	1 (Iran spec.)	II
G12-P14.larva (II)	14	Abadan	LC772965	1 (Iran spec.)	II
B1-P15.larva (II)	15	Abadan	LC772965	1 (Iran spec.)	II
C1-P15.larva (het)	15	Abadan	LC772965	1 (Iran spec.)	het I and II
D1-P15.larva	15	Abadan	LC772965	1 (Iran spec.)
E1-P15.larva	15	Abadan	LC772965	1 (Iran spec.)
F1-P15.larva	15	Abadan	LC772965	1 (Iran spec.)
G1-P15.larva	15	Abadan	LC772965	1 (Iran spec.)
A7-P21.larva	21	Abadan	LC772965	1 (Iran spec.)
B7-P21.larva	21	Abadan	LC772965	1 (Iran spec.)
C7-P21.larva	21	Abadan	LC772965	1 (Iran spec.)
D7-P21.larva (I)	21	Abadan	LC772965	1 (Iran spec.)	I
E7-P21.larva (I)	21	Abadan	LC772965	1 (Iran spec.)	I
F7-P21.larva	21	Abadan	LC772965	1 (Iran spec.)
G7-P21.larva	21	Abadan	LC772965	1 (Iran spec.)
A8-P22.larva (het)	22	Abadan	LC772965	1 (Iran spec.)	het I and II
B8-P22.larva (het)	22	Abadan	LC772965	1 (Iran spec.)	het I and II
C8-P22.larva (het)	22	Abadan	LC772965	1 (Iran spec.)	het I and II
D8-P22.larva (het)	22	Abadan	LC772965	1 (Iran spec.)	het I and II
F8-P22. larva (het)	22	Abadan	LC772965	1 (Iran spec.)	het I and II
G8-P22. larva (I)	22	Abadan	LC772965	1 (Iran spec.)	I
A9-P23.adult (II)	23	Abadan	LC772965	1 (Iran spec.)	II	A	Worm 54
B9-P23.adult (II)	23	Abadan	LC772965	1 (Iran spec.)	II
C9-P23.adult (II)	23	Abadan	LC772965	1 (Iran spec.)	II
D9-P23.adult (II)	23	Abadan	LC772965	1 (Iran spec.)	II
E9-P23.larva	23	Abadan	LC772965	1 (Iran spec.)		A
F9-P23.larva	23	Abadan	LC772965	1 (Iran spec.)
G9-P23. larva (II)	23	Abadan	LC772965	1 (Iran spec.)	II
A10-P11.adult (II)	11	Abadan	LC772966	2	II	A	Worm 24
B10-P11.adult (II)	11	Abadan	LC772966	2	II	A	Worm 25
C10-P11.larva	11	Abadan	LC772966	2
D10-P11.larva	11	Abadan	LC772966	2
G10-P11.larva	11	Abadan	LC772966	2
G11-P13.larva	11	Abadan	LC772966	2
F10-P11.larva (II)	11	Abadan	LC772966	2	II
D11-P13.larva	13	Abadan	LC772966	2
E11-P13.larva	13	Abadan	LC772966	2
B3-P3.adult (II)	3	Abadan	LC772967	5	II
C3-P3.adult (II)	3	Abadan	LC772967	5	II
D3-P3.adult (II)	3	Abadan	LC772967	5	II
E3-P3.adult (II)	3	Abadan	LC772967	5	II
F3-P3.larva (II)	3	Abadan	LC772967	5	II
G3-P3.larva (II)	3	Abadan	LC772967	5	II
B8-P8.larva	8	Abadan	LC772967	5
C8-P8.larva	8	Abadan	LC772967	5
D8-P8.larva	8	Abadan	LC772967	5
A9-P10.adult (het)	10	Abadan	LC772967	5	het I and II	A	Worm 22
B9-P10.larva (het)	10	Abadan	LC772967	5	het I and II
A2-P16.adult (II)	16	Abadan	LC772967	5	II	A	Worm 36
C2-P16.adult	16	Abadan	LC772967	5
D2-P16.adult (II)	16	Abadan	LC772967	5	II	A	Worm 37
E2-P16.larva (II)	16	Abadan	LC772967	5	II
F2-P16.larva (II)	16	Abadan	LC772967	5	II
G2-P16.larva	16	Abadan	LC772967	5
A3-P17.adult (II)	17	Abadan	LC772967	5	II	A	Worm 38
B3-P17.adult (II)	17	Abadan	LC772967	5	II	A	Worm 39
C3-P17.adult (II)	17	Abadan	LC772967	5	II
D3-P17.adult (II)	17	Abadan	LC772967	5	II
E3-P17.larva (II)	17	Abadan	LC772967	5	II
F3-P17.larva	17	Abadan	LC772967	5
B5-P19.larva (II)	19	Abadan	LC772967	5	II
C5-P19.larva (II)	19	Abadan	LC772967	5	II
D5-P19.larva (II)	19	Abadan	LC772967	5	II
E5-P19.larva (II)	19	Abadan	LC772967	5	II
F5-P19.larva (II)	19	Abadan	LC772967	5	II
G5-P19.larva (II)	19	Abadan	LC772967	5	II
A10-P24.adult (II)	24	Abadan	LC772967	5	II	A	Worm 56
B10-P24.larva (II)	24	Abadan	LC772967	5	II
C10-P24.larva	24	Abadan	LC772967	5
D10-P24.larva	24	Abadan	LC772967	5
E10-P24.larva	24	Abadan	LC772967	5
F10-P24.larva (II)	24	Abadan	LC772967	5	II	A
G10-P24.larva (II)	24	Abadan	LC772967	5	II
A11-P13.adult (het II/III)	13	Abadan	LC772968	4	het II and III	A	Worm 26
B11-P13.adult (het II/III)	13	Abadan	LC772968	4	het II and III	A	Worm 27
C11-P13.larva (III)	13	Abadan	LC772968	4	III
F11-P13.larva (het II/III)	13	Abadan	LC772968	4	het II and III
A4-P18.adult (III)	18	Ahvaz	LC772968	4	III
B4-P18.adult (het II/III)	18	Ahvaz	LC772968	4	het II and III	A	Worm 41
C4-P18.adult (het II/III)	18	Ahvaz	LC772968	4	het II and III
D4-P18.larva (het II/III)	18	Ahvaz	LC772968	4	het II and III
F4-P18.larva (III)	18	Ahvaz	LC772968	4	III
G4-P18.larva (het II/III)	18	Ahvaz	LC772968	4	het II and III
A12-P14.adult (II)	14	Abadan	LC772969	1 (Iran spec.)	II	A	Worm 30
A1-P15.larva	15	Abadan	LC772970	1 (Iran spec.)		A
A3-P3.adult (II)	3	Abadan	LC772971	5	II	A	Worm 7
B2-P16.adult	16	Abadan	LC772971	5
A5-P5.adult (II)	5	Abadan	LC772972	2	II	A	Worm 12
B5-P5.adult (II)	5	Abadan	LC772972	2	II
C5-P5.adult (II)	5	Abadan	LC772972	2	II
D5-P5.adult (II)	5	Abadan	LC772972	2	II
E5-P5.larva	5	Abadan	LC772972	2
F5-P5.larva (II)	5	Abadan	LC772972	2	II
G5-P5.larva	5	Abadan	LC772972	2
9-P9.adult (II)	9	Khoramshahr	LC772973	3	II	A	Worm 20
10-P9.larva	9	Khoramshahr	LC772973	3
11-P9.larva	9	Khoramshahr	LC772973	3
13-P9.larva	9	Khoramshahr	LC772973	3		A
14-P9.larva	9	Khoramshahr	LC772973	3
15-P9.larva	9	Khoramshahr	LC772973	3
A6-P20.adult (II)	20	Abadan	LC772973	3
B6-P20.adult (II)	20	Abadan	LC772973	3
C6-P20.adult (II)	20	Abadan	LC772973	3
D6-P20.adult (II)	20	Abadan	LC772973	3
A6-P6.larva (II)	6	Khoramshahr	LC772974	5	II
C6-P6.larva (II)	6	Khoramshahr	LC772974	5	II
D6-P6.larva (II)	6	Khoramshahr	LC772974	5	II
A7-P7.adult (II)	7	Khoramshahr	LC772975	1 (Iran spec.)	II
C7-P7.larva (II)	7	Khoramshahr	LC772975	1 (Iran spec.)	II
E7-P7.larva (II)	7	Khoramshahr	LC772975	1 (Iran spec.)	II
F7-P7.larva (II	7	Khoramshahr	LC772975	1 (Iran spec.)	II
B7-P7.adult (II)	7	Khoramshahr	LC772976	1 (Iran spec.)	II
E4-P18.larva	18	Ahvaz	LC772977	4
